# Supplementary material for: Fluorescent microspheres can affect in vitro fibrinolytic outcomes
Source: PLoS One. 2023 Apr 7;18(4):e0284163. doi: 10.1371/journal.pone.0284163 (PMC10081780; doi:10.1371/journal.pone.0284163)
Supplement: S2 File — This code simulates the 2D diffusion of beads in a rectangular domain. It was used to generate the data in Fig 7 and the S5 Movie. (M) [file pone.0284163.s002.m]

%This code is for 2D diffusion of beads in a rectangular domain. There are
%reflecting BCs on the top, left, and right, and the bottom boundary is a
%fiber to which beads stick (at which point they can no longer diffuse).
%There is steric hindrance along the fiber, but not in the bulk domain
%during diffusion (i.e., beads can diffuse to the same point in space)

%Author: Brittany Bannish
%Last updated: 8/4/2022

close all
clear all

rng('default') %set random number generator for reproducibility

B=100; % # of beads in simulation
run_number=500; %# of independent simulations to do

dx=0.02; % discretization step in x, measured in um
dy=0.02; % discretization step in y, measured in um
dt=0.000001; % discretization step in time t, measured in s
Tend=0.04; % final time to run simulation to, measured in s

xstart=0; % left-most x-value
ystart=0; % bottom-most y-value
xend=2; % right-most x-value, measured in um
yend=2; % top-most y-value, measured in um
x=[xstart:dx:xend]; % vector of x-values
y=[ystart:dy:yend]; % vector of y-values

N=(xend-xstart)/dx+1; % # of nodes in one row of lattice
F=(yend-ystart)/dy+1; % #of nodes in one column of lattice

Fiber_info=zeros(run_number,N); %matrix to save data into

                     
                     
%need to make conncetivity matrix of which nodes are accessible for
%diffusion in a given time step.

Neighbor=diag(ones(1,N*F)); % connectivity matrix. For node given by row number, 
                     % column entry is 0 if node given by column number is
                     % not connected to row node, and is 1 if node given by
                     % column number IS connected to row node.

% first define the connectivity of the 4 corner nodes
Neighbor(1,2)=1;
Neighbor(1,1+N)=1;
Neighbor(N,N-1)=1;
Neighbor(N,N+N)=1;
Neighbor(N*F-N+1,N*F-N+1-N)=1;
Neighbor(N*F-N+1,N*F-N+1+1)=1;
Neighbor(N*F,N*F-1)=1;
Neighbor(N*F,N*F-N)=1;

% then define the connectivity of the other left-most nodes (i.e., in the
% first column of nodes
for i=1:F-2
    Neighbor(1+i*N,1+i*N+1)=1; 
    Neighbor(1+i*N,1+i*N-N)=1;
    Neighbor(1+i*N,1+i*N+N)=1;
end

% then define the connectivity of the other right-most nodes (i.e., in the
% last column of nodes
for i=2:F-1
    Neighbor(i*N,i*N-1)=1; 
    Neighbor(i*N,i*N-N)=1;
    Neighbor(i*N,i*N+N)=1;
end

% then define the connectivity of the other bottom-most nodes (i.e., in the
% bottom row of nodes
for i=2:N-1
    Neighbor(i,i-1)=1; 
    Neighbor(i,i+1)=1;
    Neighbor(i,i+N)=1;
end

% then define the connectivity of the other top-most nodes (i.e., in the
% top row of nodes
for i=2:N-1
    Neighbor(i+N*F-N,i+N*F-N-1)=1; 
    Neighbor(i+N*F-N,i+N*F-N+1)=1;
    Neighbor(i+N*F-N,i+N*F-N-N)=1;
end

% finally define the connectivity of all interior nodes
for i=2:N-1
    for j=2:F-1
        Neighbor(i+N*(j-1),i+N*(j-1)-1)=1; 
        Neighbor(i+N*(j-1),i+N*(j-1)+1)=1;
        Neighbor(i+N*(j-1),i+N*(j-1)-N)=1;
        Neighbor(i+N*(j-1),i+N*(j-1)+N)=1;
    end
end
    
Connect_node_num=zeros(N*F,5); % matrix with the node numbers connected
                               % to node given by row number
                               
for i=1:N*F
    temp=find(Neighbor(i,:));
    Connect_node_num(i,1:length(temp))=temp;
    temp=0;
end


for k=1:run_number %do "run_number" independent simulations
    k
    
    
    Fiber=zeros(1,N); % vector representing fiber (bottom row of lattice).
    % value of 0 means the node is available for binding,
    % value > 0 means that there is already a bead bound (it bd at the time given by entry value).
    
    Location=zeros(2,B); % matrix giving location of each bead.
    % row 1 is node number, and row 2 is 0 if bead is
    % unbound and 1 if bead is bound.
    
    Lattice=zeros(N*F,2); % matrix that converts lattice node number to (x,y)
    % position. 1st column is x-value and 2nd column is
    % y-value of lattice node given by row number
    
    for i=1:F
        Lattice(1+(i-1)*N:N+(i-1)*N,1)=x; % sets the x-values of Lattice
    end
    
    for i=1:F
        Lattice(1+(i-1)*N:N+(i-1)*N,2)=y(i); % sets the y-values of Lattice
    end
    
    
    t=0; % initial time
    
    
    %initialize beads randomly in some region of domain (here we put them
    %on top half of nodes)
    initial_threshold=ceil(N*F/2); %set threshold for nodes that are available for initialization
    initial_nodes=[initial_threshold:N*F]; %make vector of those node numbers
    cum_prob_init_nodes=(initial_nodes-initial_nodes(1))/(length(initial_nodes)-1); %rescale so that the vector goes from 0 to 1
    rand1=rand(1,B); %choose a random number for each bead
    for i=1:B
        init_Loc=find(rand1(i)<cum_prob_init_nodes,1,'first');
        Location(1,i)=initial_nodes(init_Loc);
    end
    
    count=1;
    
%     %COMMENT OUT THE MOVIE PART IF YOU ARE DOING MORE THAN 1 SIMULATION    
%     %make a movie of bead position
%     figure(3)
%     vidfile = VideoWriter('simulation_bead_diffusion_B100.avi');
%     open(vidfile);
     
    while t<=Tend %while current time is less than max time
        count=count+1;
        t=t+dt; % update the time
%         if(mod(count,100)==0) %output values of t so we know how far along the simulation is
%             t
%         end

        for i=1:B % loop over all beads
            if(Location(2,i)==0) % if the bead is unbound, it can diffuse.
                %do diffusion steps here
                %randomly choose which neighboring node bead moves to
                r=rand(1); %define random number
                num_connect=length(find(Connect_node_num(Location(1,i),:)>0)); %count how many nodes are accessible from bead's current position
                cum_prob_vec=[1:num_connect]/num_connect; %make vector for cumulative probabilities of choosing each node
                for j=1:num_connect
                    if r<=cum_prob_vec(j) %find first entry random # is less than or equal to, and that's the index of Connect_node_num bead moves to
                        old_Loc=Location(1,i); %save the old location of the bead
                        Location(1,i)=Connect_node_num(Location(1,i),j); %set new location
                        if (Location(1,i)<=N) && (Fiber(1,Location(1,i))==0) %if the new location is a node corresponding to the fiber, and there isn't already a bead bound there, have bead bind
                            Location(2,i)=1; %bead is bound and can no longer diffuse
                            Fiber(Location(1,i))=t; %fiber node is occupied and can't be bound to again
                        elseif (Location(1,i)<=N) && (Fiber(1,Location(1,i))==0) %if the new location is a node corresponding to the fiber, and there is already a bead bound there, have bead stay where it was
                            Location(1,i)=old_Loc;
                        end
                        break
                    end %end if r<=cum_prob...
                end %end for j=1:num_connect
            end %end if(Location(3,B)==0) loop
        end % end for i=1:B loop
        %Location_time(1:2,1:B,count)=Location; %save the Location matrix at current time step
        
%         %COMMENT OUT THE MOVIE PART IF YOU ARE DOING MORE THAN 1 SIMULATION
%         %make a movie of bead position
%         figure(3)
%         plot(Lattice(Location(1,:),1),Lattice(Location(1,:),2),'bo','MarkerFaceColor','b')
%         axis([xstart-dx xend+dx ystart-dy yend+dy])
%         Fmov(count)=getframe(gcf);
%         writeVideo(vidfile,Fmov(count));
%         
    
    Fiber_info(k,:)=Fiber;
        
    end % end while loop
    
%    %COMMENT OUT THE MOVIE PART IF YOU ARE DOING MORE THAN 1 SIMULATION
%    close(vidfile)
    
end %end for k=1:run_number loop


%NOW DO THE POST-PROCESSING

%find the time to binding for all beads (don't include 0 entries in
%the Fiber_info array) at each location along the fiber, and how many
%times (out of "run_number" cases) a bead bound to that location
for i=1:length(Fiber_info(1,:))
    row=0;
    col=0;
    v=0;
    [row]=find(Fiber_info(:,i)>0);
    mean_time_to_bind(i)=mean(Fiber_info(row,i));
    num_time_bound_to_location(i)=length(row);
end


%plot number of times a bead bound in as a function of location along fiber
figure
plot(num_time_bound_to_location,'o','MarkerFaceColor','b')
xlabel('Fiber location (microns)','FontSize',20,'FontWeight','b')
ylabel('Number of times a bead bound','FontSize',20,'FontWeight','b')
axis([0 105 300 500])
set(gca,'FontSize',18,'FontWeight','bold','XTickLabel',{'0','0.4','0.8','1.2','1.6','2.0'})


%plot binding time as a function of location along fiber
figure
plot(mean_time_to_bind,'o','MarkerFaceColor','b')
xlabel('Fiber location (microns)','FontSize',20,'FontWeight','b')
ylabel('Mean time bead bound (s)','FontSize',20,'FontWeight','b')
axis([0 105 0.01 0.018])
set(gca,'FontSize',18,'FontWeight','bold','XTickLabel',{'0','0.4','0.8','1.2','1.6','2.0'})
